# Supplementary material for: Study of Dandelion (Taraxacum mongolicum Hand.-Mazz.) Salt Response and Caffeic Acid Metabolism under Saline Stress by Transcriptome Analysis
Source: Genes (Basel). 2024 Feb 9;15(2):220. doi: 10.3390/genes15020220 (PMC10888437; doi:10.3390/genes15020220)
Supplement: Supplementary file 1 [file genes-15-00220-s001.zip › Supplementary Table S2.xls]

## Sheet: Sheet1
	Table S2: DEGs in enriched GO terms
ACK vs.AS	Ontology	ID	Description	GeneRatio	BgRatio	pvalue	p.adjust	Count	geneID	Up	Up_gene	Down	Down_gene
	Biological process	GO:0044550	secondary metabolite biosynthetic process	44/1438	305/25762	7.57504e-09	3.88031e-06	44	TbA08G014310;TbA02G121470;novel.14441;TbA01G020710;TbA01G020500;TbA02G005090;TbA06G084440;TbA01G020600;TbA06G018030;novel.1804;TbA03G045790;TbA06G081210;TbA01G002840;TbA04G091340;TbA06G081660;TbA07G101640;TbA04G071470;TbA07G022220;TbA06G084360;TbA02G104420;TbA04G019540;TbA01G157730;TbA01G135700;TbA05G008380;TbA03G009110;TbA03G056410;TbA01G025190;TbA02G129120;TbA06G104100;TbA04G094550;TbA07G096590…	18	TbA03G045790;TbA06G081210;TbA01G002840;TbA04G091340;TbA01G157730;TbA03G009110;TbA03G056410;TbA01G025190;TbA06G104100;TbA03G051560;TbA02G118400;TbA02G017980;TbA08G025030;TbA06G107770;TbA07G099090;novel.10045;TbA04G079840;TbA03G051590	26	TbA08G014310;TbA02G121470;novel.14441;TbA01G020710;TbA01G020500;TbA02G005090;TbA06G084440;TbA01G020600;TbA06G018030;novel.1804;TbA06G081660;TbA07G101640;TbA04G071470;TbA07G022220;TbA06G084360;TbA02G104420;TbA04G019540;TbA01G135700;TbA05G008380;TbA02G129120;TbA04G094550;TbA07G096590;TbA04G072330;TbA07G033800;TbA07G073830;TbA05G119950
	Biological process	GO:0009723	response to ethylene	51/1438	498/25762	2.30931e-05	0.00175251	51	TbA01G123300;TbA07G020360;TbA06G108920;TbA04G069010;TbA05G015970;TbA06G096080;TbA01G126850;TbA06G084440;TbA04G069050;TbA01G146160;TbA02G133110;TbA02G133150;TbA02G133000;TbA06G015290;TbA03G085040;TbA06G084360;TbA03G030770;TbA01G135510;TbA03G009110;TbA07G010670;TbA01G015400;TbA08G093300;TbA01G132050;TbA03G036660;novel.14280;TbA01G013750;novel.5897;TbA04G000590;TbA01G146130;TbA06G012820;TbA03G122820…	24	TbA01G123300;TbA04G069010;TbA05G015970;TbA01G126850;TbA03G085040;TbA03G030770;TbA03G009110;TbA07G010670;TbA01G015400;TbA08G093300;TbA01G132050;TbA03G036660;novel.5897;TbA04G000590;TbA01G146130;TbA01G126720;TbA06G107440;novel.7945;TbA04G064200;novel.14792;TbA02G001620;TbA01G134790;TbA05G009510;TbA02G074170	27	TbA07G020360;TbA06G108920;TbA06G096080;TbA06G084440;TbA04G069050;TbA01G146160;TbA02G133110;TbA02G133150;TbA02G133000;TbA06G015290;TbA06G084360;TbA01G135510;novel.14280;TbA01G013750;TbA06G012820;TbA03G122820;TbA07G033800;TbA06G096300;TbA01G115980;TbA07G005160;TbA05G119950;TbA06G076720;TbA01G002520;TbA06G009270;TbA04G000070;novel.5753;novel.77
	Biological process	GO:0046271	phenylpropanoid catabolic process	4/1438	33/25762	0.109824	0.690274	4	TbA06G081210;TbA07G073830;novel.10045;TbA05G108670	3	TbA06G081210;novel.10045;TbA05G108670	1	TbA07G073830
	Biological process	GO:0009803	cinnamic acid metabolic process	8/1438	10/25762	3.76268e-09	2.99854e-06	8	TbA02G121470;TbA01G020710;TbA01G020500;TbA06G084440;TbA01G020600;TbA07G101640;TbA06G084360;TbA04G019540	0	--	8	TbA02G121470;TbA01G020710;TbA01G020500;TbA06G084440;TbA01G020600;TbA07G101640;TbA06G084360;TbA04G019540
	Cellular component	GO:0048046	apoplast	56/1564	455/27292	6.29437e-08	1.58618e-05	56	TbA01G014010;TbA06G077630;TbA06G078770;TbA06G031670;TbA05G106690;TbA06G098490;novel.10483;TbA01G010700;TbA05G005300;TbA04G093820;novel.9217;TbA01G024990;TbA01G031000;TbA02G094790;TbA03G118380;novel.9983;novel.14246;TbA02G120360;TbA01G125120;TbA08G095840;TbA06G092280;TbA06G094460;TbA06G081210;TbA07G109670;novel.9790;TbA03G122180;TbA05G005310;novel.178;TbA01G002890;TbA06G102160;TbA03G008870;TbA07G0…	46	TbA06G077630;TbA06G078770;TbA06G031670;TbA05G106690;TbA06G098490;novel.10483;TbA01G010700;TbA05G005300;TbA04G093820;novel.9217;TbA01G024990;TbA02G094790;TbA03G118380;novel.9983;novel.14246;TbA02G120360;TbA01G125120;TbA08G095840;TbA06G092280;TbA06G094460;TbA06G081210;TbA07G109670;novel.9790;TbA03G122180;TbA05G005310;TbA01G002890;TbA06G102160;TbA03G008870;TbA07G029560;TbA04G012630;TbA04G090080;TbA0…	10	TbA01G014010;TbA01G031000;novel.178;TbA07G062210;TbA07G058100;TbA07G061510;TbA08G029760;TbA02G125550;TbA03G110920;TbA05G106680
	Molecular function	GO:0004553	hydrolase activity, hydrolyzing O-glycosyl compounds	64/1524	495/32578	2.1616e-13	1.55419e-10	64	TbA05G102660;TbA01G014010;TbA06G077630;TbA06G078770;TbA01G027710;novel.11801;TbA06G031670;TbA06G098490;TbA05G005300;TbA04G001310;TbA01G031000;TbA02G094790;TbA07G092610;TbA02G134450;TbA02G130220;TbA03G118380;novel.9983;TbA02G120360;TbA02G118330;TbA08G095840;TbA01G055340;TbA06G092280;TbA06G094460;TbA04G066070;TbA02G130190;TbA06G107420;TbA05G010670;TbA07G063130;TbA08G035670;TbA05G005310;novel.178;Tb…	48	TbA05G102660;TbA06G077630;TbA06G078770;TbA01G027710;TbA06G031670;TbA06G098490;TbA05G005300;TbA02G094790;TbA02G134450;TbA03G118380;novel.9983;TbA02G120360;TbA02G118330;TbA08G095840;TbA01G055340;TbA06G092280;TbA06G094460;TbA06G107420;TbA05G010670;TbA07G063130;TbA08G035670;TbA05G005310;TbA02G120980;TbA02G098750;TbA01G112720;TbA06G102160;TbA03G031330;TbA03G083900;novel.11839;TbA04G026490;novel.2117;T…	16	TbA01G014010;novel.11801;TbA04G001310;TbA01G031000;TbA07G092610;TbA02G130220;TbA04G066070;TbA02G130190;novel.178;TbA06G011490;TbA07G062210;TbA07G058100;TbA07G061510;TbA05G087820;TbA05G035260;TbA05G018980
	Molecular function	GO:0004497	monooxygenase activity	57/1524	490/32578	2.92016e-10	6.99866e-08	57	TbA01G125200;TbA01G156280;TbA04G089050;TbA05G015970;TbA08G010850;TbA01G043000;TbA03G015320;TbA07G099110;TbA06G018030;TbA03G056790;TbA03G033450;TbA06G081660;TbA06G072790;TbA07G084030;TbA07G069790;TbA07G101590;TbA01G157730;TbA07G000400;TbA05G008380;TbA08G011100;TbA03G056410;TbA04G076660;TbA07G000410;TbA06G074930;TbA02G129120;TbA07G083870;TbA06G092760;TbA05G008180;TbA07G082940;TbA08G010780;TbA06G092…	33	TbA05G015970;TbA08G010850;TbA01G043000;TbA03G015320;TbA07G099110;TbA06G072790;TbA07G084030;TbA07G069790;TbA01G157730;TbA03G056410;TbA06G074930;TbA07G083870;TbA06G092760;TbA07G082940;TbA06G092750;TbA05G088530;novel.15721;TbA03G051560;TbA07G091620;TbA08G010870;TbA04G086580;TbA02G072170;TbA08G010880;TbA07G099090;TbA07G069850;TbA04G084260;TbA01G135520;TbA03G051590;novel.15079;TbA06G080720;novel.8885;…	24	TbA01G125200;TbA01G156280;TbA04G089050;TbA06G018030;TbA03G056790;TbA03G033450;TbA06G081660;TbA07G101590;TbA07G000400;TbA05G008380;TbA08G011100;TbA04G076660;TbA07G000410;TbA02G129120;TbA05G008180;TbA08G010780;TbA08G013700;TbA08G097180;TbA03G049380;TbA05G016920;TbA08G044760;TbA08G006780;TbA04G076650;TbA05G043170
	Molecular function	GO:0008171	O-methyltransferase activity	14/1524	58/32578	3.31342e-07	2.16577e-05	14	TbA03G112130;TbA02G119480;TbA05G029870;TbA07G022220;TbA01G135700;TbA06G081300;novel.13839;TbA03G010120;TbA08G093300;TbA03G034130;novel.14280;TbA04G072330;TbA02G002160;TbA03G010130	5	novel.13839;TbA03G010120;TbA08G093300;TbA03G034130;TbA03G010130	9	TbA03G112130;TbA02G119480;TbA05G029870;TbA07G022220;TbA01G135700;TbA06G081300;novel.14280;TbA04G072330;TbA02G002160
BCK vs.BS	Biological process	GO:0044550	secondary metabolite biosynthetic process	43/1722	305/25762	2.92146e-06	0.000430706	43	TbA05G103130;TbA04G091340;TbA07G012370;TbA03G009110;TbA03G112940;TbA06G084360;TbA06G084440;TbA07G101640;novel.13433;TbA01G105810;TbA01G020600;TbA01G020500;TbA01G020710;TbA08G000710;novel.5125;TbA08G000920;TbA04G072330;TbA04G050720;TbA01G025190;TbA01G157730;TbA03G112880;TbA02G121470;TbA02G101850;novel.10045;TbA04G079840;TbA02G096520;TbA03G009080;novel.394;TbA07G080160;TbA07G033630;TbA03G035280;TbA…	18	TbA04G091340;TbA03G009110;TbA03G112940;novel.13433;TbA01G025190;TbA01G157730;novel.10045;TbA02G096520;TbA03G009080;TbA07G080160;TbA08G090470;TbA04G085310;TbA06G104100;TbA01G117030;TbA01G044110;TbA02G118400;TbA07G017090;TbA06G000920	25	TbA05G103130;TbA07G012370;TbA06G084360;TbA06G084440;TbA07G101640;TbA01G105810;TbA01G020600;TbA01G020500;TbA01G020710;TbA08G000710;novel.5125;TbA08G000920;TbA04G072330;TbA04G050720;TbA03G112880;TbA02G121470;TbA02G101850;TbA04G079840;novel.394;TbA07G033630;TbA03G035280;TbA01G022220;TbA08G031900;TbA05G026270;TbA05G119950
	Biological process	GO:0009723	response to ethylene	48/1722	498/25762	0.00701683	0.193103	48	TbA03G009110;TbA06G084360;TbA06G084440;novel.13433;TbA01G105810;TbA01G123300;TbA01G126850;novel.8375;TbA06G108920;TbA07G106660;TbA06G096080;novel.14280;novel.7428;TbA03G030770;TbA06G070190;novel.12172;TbA07G073100;TbA01G129680;TbA07G020090;novel.14792;novel.5867;TbA04G000590;novel.2559;TbA03G009080;TbA03G018190;TbA03G036170;TbA07G024940;TbA03G032820;TbA01G132050;TbA02G134590;TbA07G033630;TbA03G10…	19	TbA03G009110;novel.13433;TbA01G123300;TbA06G108920;TbA03G030770;TbA06G070190;novel.14792;novel.5867;TbA04G000590;TbA03G009080;TbA03G036170;TbA03G032820;TbA02G134590;novel.12459;TbA03G037310;TbA01G018540;TbA05G015970;TbA01G128720;TbA06G108950	29	TbA06G084360;TbA06G084440;TbA01G105810;TbA01G126850;novel.8375;TbA07G106660;TbA06G096080;novel.14280;novel.7428;novel.12172;TbA07G073100;TbA01G129680;TbA07G020090;novel.2559;TbA03G018190;TbA07G024940;TbA01G132050;TbA07G033630;TbA03G108130;TbA03G028830;TbA05G026270;novel.333;TbA01G134790;novel.7674;TbA03G123190;TbA03G083980;TbA05G119950;novel.13829;TbA08G013950
	Biological process	GO:0046271	phenylpropanoid catabolic process	6/1722	33/25762	0.0206125	0.317493	6	TbA08G000710;TbA08G000920;novel.10045;TbA04G085290;TbA04G085310;TbA07G017090	4	novel.10045;TbA04G085290;TbA04G085310;TbA07G017090	2	TbA08G000710;TbA08G000920
	Biological process	GO:0009803	cinnamic acid metabolic process	9/1722	10/25762	2.45576e-10	2.53434e-07	9	TbA06G084360;TbA06G084440;TbA07G101640;TbA01G020600;TbA01G020500;TbA01G020710;novel.5125;TbA02G121470;TbA05G026270	0	--	9	TbA06G084360;TbA06G084440;TbA07G101640;TbA01G020600;TbA01G020500;TbA01G020710;novel.5125;TbA02G121470;TbA05G026270
	Cellular component	GO:0048046	apoplast	62/1834	455/27292	9.05916e-08	2.76304e-05	62	TbA01G125120;novel.9983;TbA05G005300;TbA06G098490;TbA06G094460;novel.9790;novel.15541;TbA02G094790;TbA04G012640;novel.10483;TbA06G031670;TbA06G078770;TbA08G000240;TbA01G010700;TbA08G095840;TbA01G002890;TbA05G005310;TbA06G077630;TbA04G012630;novel.3330;TbA07G093310;TbA08G000710;TbA05G106690;TbA06G092280;TbA01G121970;TbA08G000920;TbA08G005160;TbA01G119040;TbA03G006840;TbA03G018880;TbA01G156660;TbA0…	49	TbA01G125120;novel.9983;TbA05G005300;TbA06G098490;TbA06G094460;novel.9790;novel.15541;TbA02G094790;TbA04G012640;novel.10483;TbA06G031670;TbA06G078770;TbA08G000240;TbA01G010700;TbA08G095840;TbA01G002890;TbA05G005310;TbA06G077630;TbA04G012630;novel.3330;TbA07G093310;TbA06G092280;TbA01G121970;TbA03G006840;TbA03G018880;TbA01G156660;TbA03G122180;TbA01G036790;novel.12587;novel.13875;TbA06G076040;TbA03G…	13	TbA08G000710;TbA05G106690;TbA08G000920;TbA08G005160;TbA01G119040;novel.8859;TbA02G004200;TbA05G028680;TbA02G008550;TbA05G104820;TbA02G108400;novel.7674;TbA06G102160
	Molecular function	GO:0004553	hydrolase activity, hydrolyzing O-glycosyl compounds	69/1927	495/32578	3.42121e-11	2.58985e-08	69	novel.9983;TbA05G005300;TbA06G098490;TbA01G027710;TbA05G025750;TbA06G094460;TbA03G023890;TbA02G094790;TbA04G012640;TbA02G009390;TbA08G020600;TbA06G031670;TbA06G078770;TbA05G102660;novel.11801;TbA08G095840;TbA03G023830;TbA05G005310;TbA06G077630;TbA02G134450;TbA04G012630;TbA02G098750;TbA03G041490;TbA06G092280;TbA02G132170;TbA03G104760;TbA05G019040;TbA01G004360;novel.13592;TbA04G003600;TbA01G134510;…	49	novel.9983;TbA05G005300;TbA06G098490;TbA01G027710;TbA06G094460;TbA02G094790;TbA04G012640;TbA06G031670;TbA06G078770;TbA05G102660;TbA08G095840;TbA05G005310;TbA06G077630;TbA04G012630;TbA02G098750;TbA03G041490;TbA06G092280;TbA05G019040;TbA01G004360;novel.13592;TbA04G003600;TbA01G134510;TbA03G006840;novel.2117;TbA01G005280;TbA01G156660;TbA06G102580;TbA01G036790;TbA02G031670;TbA02G022670;TbA01G051250;T…	20	TbA05G025750;TbA03G023890;TbA02G009390;TbA08G020600;novel.11801;TbA03G023830;TbA02G134450;TbA02G132170;TbA03G104760;TbA01G119040;TbA08G035670;TbA04G001310;novel.2559;novel.2169;TbA01G015160;TbA01G041480;TbA08G017130;TbA05G018980;TbA02G108400;TbA06G102160
	Molecular function	GO:0004497	monooxygenase activity	57/1927	490/32578	9.34954e-07	5.05543e-05	57	TbA04G089050;TbA08G008750;TbA05G022040;TbA07G085020;TbA03G056790;TbA07G033980;TbA04G070180;TbA03G033450;TbA02G103860;TbA05G116820;TbA02G103880;TbA03G015320;TbA08G011550;TbA08G008760;TbA04G021090;TbA07G101590;TbA07G083870;TbA01G156280;TbA05G008070;novel.8221;TbA06G092760;TbA02G088830;TbA05G006830;TbA01G028260;TbA08G010880;TbA01G157730;novel.15555;TbA07G083910;TbA07G002980;TbA05G114300;TbA07G102120…	24	TbA03G015320;TbA08G011550;novel.8221;TbA01G028260;TbA08G010880;TbA01G157730;novel.15555;TbA05G114300;TbA07G102120;novel.5867;novel.1908;TbA08G010920;TbA02G119270;TbA07G082940;novel.11853;novel.6029;TbA07G069850;TbA06G108170;TbA02G043720;TbA06G072790;TbA05G015970;TbA04G092610;TbA04G072540;TbA08G010930	33	TbA04G089050;TbA08G008750;TbA05G022040;TbA07G085020;TbA03G056790;TbA07G033980;TbA04G070180;TbA03G033450;TbA02G103860;TbA05G116820;TbA02G103880;TbA08G008760;TbA04G021090;TbA07G101590;TbA07G083870;TbA01G156280;TbA05G008070;TbA06G092760;TbA02G088830;TbA05G006830;TbA07G083910;TbA07G002980;TbA03G056820;novel.7637;novel.17227;TbA06G084120;TbA06G074890;TbA08G031900;TbA06G074780;TbA03G036640;TbA06G101010…
	Molecular function	GO:0008171	O-methyltransferase activity	11/1927	58/32578	0.000520994	0.0148261	11	TbA06G081310;TbA07G012370;TbA07G031550;TbA06G081300;TbA02G119480;novel.13839;novel.14280;TbA04G072330;TbA05G029870;novel.13840;TbA03G010160	1	TbA03G010160	10	TbA06G081310;TbA07G012370;TbA07G031550;TbA06G081300;TbA02G119480;novel.13839;novel.14280;TbA04G072330;TbA05G029870;novel.13840
