# Supplementary material for: Study of Dandelion (Taraxacum mongolicum Hand.-Mazz.) Salt Response and Caffeic Acid Metabolism under Saline Stress by Transcriptome Analysis
Source: Genes (Basel). 2024 Feb 9;15(2):220. doi: 10.3390/genes15020220 (PMC10888437; doi:10.3390/genes15020220)
Supplement: Supplementary file 1 [file genes-15-00220-s001.zip › Supplementary Table S3.xlsx]

## Sheet: ACK
	Table S3: all DEGs related to caffeic acid synthesis in phenylpropanoid biosynthesis pathway
	ID	ACK1_fpkm	ACK2_fpkm	ACK3_fpkm	AS1_fpkm	AS2_fpkm	AS3_fpkm	log2FoldChange	pvalue	padj	regulated	note
ACK vs. AS	TbA02G121470	501.264	480.245	439.516	209.52	193.252	197.957	-1.34304	5.67719e-54	9.62073e-52	down	PAL
	TbA01G020500	303.553	304.345	292.22	152.96	159.964	156.738	-1.03844	6.1124e-47	7.95557e-45	down	PAL
	TbA01G020600	584.815	593.557	516.914	292.04	269.936	265.389	-1.13595	1.83842e-36	1.57356e-34	down	PAL
	TbA07G101640	366.005	398.268	285.002	167.133	167.668	156.84	-1.19796	1.6246e-24	7.24755e-23	down	PAL
	TbA01G020710	845.911	822.501	759.504	385.462	363.793	372.212	-1.21498	1.87796e-49	2.59118e-47	down	PAL
	TbA04G019540	41.379	46.0035	33.257	16.9895	18.1153	18.7833	-1.26604	3.01488e-19	9.55154e-18	down	PAL
	TbA04G089050	504.059	478.055	514.401	239.107	231.691	243.268	-1.16545	4.59295e-63	1.05429e-60	down	C4H
	novel.13839	2.3639	2.5257	2.3946	5.4288	5.121	5.4414	1.03647	5.05326e-12	8.08074e-11	up	COMT
	TbA04G072330	6.965	8.6801	5.1402	2.572	4.0194	2.7955	-1.25338	2.63143e-08	2.6461e-07	down	COMT
	TbA05G077650	1.5361	1.6575	1.5613	3.9404	3.7838	3.0792	1.08618	1.52309e-06	1.17609e-05	up	4CL
	TbA07G106840	363.537	359.934	352.534	174.129	173.848	178.719	-1.13013	2.82167e-56	5.23875e-54	down	4CL
	TbA03G009110	0.8327	0.8966	0.7684	3.9271	3.6836	4.6948	2.2027	1.23555e-14	2.65738e-13	up	HCT
	TbA02G094120	14.5007	13.4116	13.6456	6.6153	6.4136	7.1716	-1.13967	1.93454e-16	4.90433e-15	down	HCT
	TbA06G090190	6.7485	7.7634	5.933	2.7656	2.9285	2.6334	-1.39693	2.97048e-09	3.41085e-08	down	HCT
	TbA05G119950	0.8885	0.845	0.9601	0.1737	0.3129	0.172	-2.13125	0.00011229	0.000596787	down	HCT
	TbA01G092790	0.9164	1.2968	0.5367	0.4158	0.1601	0.4434	-1.53593	0.00358246	0.0126762	down	HCT
	TbA07G095410	2.3574	1.6942	1.8283	0.6776	0.5879	0.8052	-1.60577	5.71165e-05	0.000324151	down	HCT
	TbA01G110950	166.426	169.138	218.996	92.9949	89.3185	95.3318	-1.09101	6.12948e-33	4.42198e-31	down	HCT
	TbA01G156280	778.412	749.767	785.332	367.498	339.016	354.482	-1.22267	5.29501e-65	1.28557e-62	down	C3'H
	TbA08G014310	102.737	95.5727	124.367	29.2495	28.7575	29.6572	-1.97436	2.76269e-97	1.31619e-94	down	CSE
	ID	BCK1_fpkm	BCK2_fpkm	BCK3_fpkm	BS1_fpkm	BS2_fpkm	BS3_fpkm	log2FoldChange	pvalue	padj	regulated
BCK vs. BS	TbA02G121470	330.436	450.452	325.813	199.703	185.799	186.146	-1.03239	1.62952e-11	2.99668e-10	down	PAL
	TbA01G020500	307.565	325.057	288.572	146.51	145.03	143.735	-1.15327	2.96406e-26	1.91298e-24	down	PAL
	TbA01G020600	369.952	393.947	291.86	131.054	127.381	116.323	-1.5699	1.65918e-28	1.2348e-26	down	PAL
	TbA07G101640	87.2392	113.917	100.753	33.2161	30.4037	33.8174	-1.70544	5.47613e-31	4.81233e-29	down	PAL
	TbA01G020710	779.109	1036.67	749.58	312.096	296.39	292.597	-1.5885	4.8979e-26	3.12717e-24	down	PAL
	novel.5125	628.801	733.31	584.669	321.402	314.257	308.699	-1.11894	2.84428e-18	9.91751e-17	down	PAL
	TbA04G089050	251.857	272.675	281.059	76.2836	70.498	76.231	-1.92132	1.95208e-74	1.40875e-71	down	C4H
	TbA05G022040	659.983	785.92	711.496	216.183	222.984	223.587	-1.77553	5.26013e-52	1.52768e-49	down	C4H
	TbA04G072330	10.8728	7.8497	8.0994	2.2918	2.365	3.4589	-1.78664	7.63422e-17	2.3673e-15	down	COMT
	TbA07G012370	18.7837	16.6673	15.3188	3.7117	3.8515	3.8678	-2.21951	4.34206e-49	1.04451e-46	down	COMT
	novel.13839	5.4293	2.9597	5.1372	1.0683	1.138	1.2871	-2.00448	1.56566e-18	5.5568e-17	down	COMT
	novel.13840	1.6055	1.3238	1.3524	0.3879	0.3856	0.425	-1.90182	6.84353e-10	1.00978e-08	down	COMT
	TbA07G073600	1.3371	0.9985	1.116	2.6457	2.4473	2.2524	1.02661	5.01075e-05	0.000301722	up	4CL
	TbA07G106840	170.987	166.858	148.827	76.3867	77.177	72.3041	-1.17822	2.45453e-26	1.59712e-24	down	4CL
	TbA03G009110	0.9182	1.0879	1.1663	11.1583	9.6294	9.1987	3.17167	3.98636e-44	7.41681e-42	up	HCT
	TbA03G009080	0.3007	0.1232	0.1651	1.5338	1.3591	1.002	2.672	5.90932e-07	5.3166e-06	up	HCT
	novel.16800	0.9577	0.4781	0.9067	1.6725	2.0982	1.2738	1.05393	0.0102879	0.0318894	up	HCT
	TbA05G119950	1.3842	1.3646	1.6856	0.6104	1.1497	0.2803	-1.18914	0.00744023	0.0242924	down	HCT
	TbA02G008670	202.098	257.819	169.828	82.1777	81.818	79.3886	-1.45207	4.5323e-19	1.66313e-17	down	HCT
	TbA01G111090	113.824	122.669	116.225	60.7762	62.0686	56.8238	-1.04396	1.66391e-21	7.49074e-20	down	HCT
	TbA01G156280	360.773	432.784	378.51	196.146	187.065	190.717	-1.10357	1.02601e-19	3.99254e-18	down	C3'H
